# Supplementary material for: Plasma lipidomic analysis shows a disease progression signature in mdx mice
Source: Sci Rep. 2021 Jun 21;11:12993. doi: 10.1038/s41598-021-92406-6 (PMC8217252; doi:10.1038/s41598-021-92406-6)
Supplement: Supplementary file 2 — Table S1. List of 160 lipids significantly altered in mdx mice compared to WT mice in at least one instant in time (FDR<0.05). Global unadjusted and adjusted P values are reported as well as time point specific Wald test results. [file 41598_2021_92406_MOESM2_ESM.xlsx]

## Sheet: Sheet1
Plasma lipidomic analysis shows a disease progression signature in mdx mice and muscular dystrophy patients
Authors: Roula Tsonaka, Alexandre Seyer, Annemieke Aartsma-Rus, Pietro Spitali
Variable N°	ID	Ion	Name	Composition	Subclass	Family	ChEBI ID	ChEBI Name 1	CHEBI ID Class	CHEBI Name Class	P.global	Adjusted P.global	P value week 6	P value week 12	P value week 24	P value week 30	χ2 week 6	χ2 week 12	χ2 week 24	χ2 week 30
P1009	3581_([M+H]+)_PC 39e:3 or PC 39p:2_C47H90NO7P	([M+H]+)	PC 39e:3 or PC 39p:2	C47H90NO7P	Glycerophosphocholines	Glycerophospholipids					2e-10	1.164e-07	<1.11E-16	<1.11E-16	<1.11E-16	<1.11E-16	122.065	219.538	134.224	141.922
P2268	6226_([M+NH4]+)_TG 62:13_C65H100O6	([M+NH4]+)	TG 62:13	C65H100O6	Triacylglycerols	Glycerolipids			17855	triglyceride	1.45e-08	3.7949e-06	<1.11E-16	<1.11E-16	<1.11E-16	<1.11E-16	70.8726	149.524	93.3501	88.0037
P1754	6378_([M+NH4]+)_TG 70:13_C73H116O6	([M+NH4]+)	TG 70:13	C73H116O6	Triacylglycerols	Glycerolipids			17855	triglyceride	7.75e-08	1.10211e-05	1.33227e-15	<1.11E-16	<1.11E-16	<1.11E-16	63.8742	145.34	85.7386	77.6513
P3883	6201_([M+NH4]+)_TG 60:9_C63H104O6	([M+NH4]+)	TG 60:9	C63H104O6	Triacylglycerols	Glycerolipids			17855	triglyceride	1.245e-07	1.10211e-05	<1.11E-16	<1.11E-16	<1.11E-16	<1.11E-16	100.826	151.252	132.764	122.096
P3047	6339_([M+NH4]+)_TG 68:12_C71H114O6	([M+NH4]+)	TG 68:12	C71H114O6	Triacylglycerols	Glycerolipids			17855	triglyceride	1.587e-07	1.10211e-05	6.97864e-12	<1.11E-16	1.11022e-16	1.53211e-14	47.0334	123.629	74.6001	63.6155
P3277	6186_([M+NH4]+)_TG 60:11_C63H100O6	([M+NH4]+)	TG 60:11	C63H100O6	Triacylglycerols	Glycerolipids			17855	triglyceride	1.611e-07	1.10211e-05	6.66134e-16	<1.11E-16	<1.11E-16	<1.11E-16	65.1352	126.418	90.9797	80.7541
P3242	6227_([M+NH4]+)_TG 62:14_C65H98O6	([M+NH4]+)	TG 62:14	C65H98O6	Triacylglycerols	Glycerolipids			17855	triglyceride	1.924e-07	1.10211e-05	3.49505e-09	<1.11E-16	3.58656e-11	7.66621e-10	34.8864	99.8638	48.1025	41.9781
P2077	6225_([M+NH4]+)_TG 62:12_C65H102O6	([M+NH4]+)	TG 62:12	C65H102O6	Triacylglycerols	Glycerolipids			17855	triglyceride	1.96e-07	1.10211e-05	1.55431e-15	<1.11E-16	<1.11E-16	1.11022e-16	63.6006	128.263	94.9966	73.8141
P3215	6338_([M+NH4]+)_TG 68:11_C71H116O6	([M+NH4]+)	TG 68:11	C71H116O6	Triacylglycerols	Glycerolipids			17855	triglyceride	2.007e-07	1.10211e-05	9.11937e-12	<1.11E-16	<1.11E-16	1.11022e-15	46.5091	127.179	76.4413	68.9223
P1872	6265_([M+NH4]+)_TG 64:14_C67H102O6	([M+NH4]+)	TG 64:14	C67H102O6	Triacylglycerols	Glycerolipids			17855	triglyceride	2.244e-07	1.10211e-05	1.5099e-13	<1.11E-16	1.11022e-16	2.44249e-15	54.5574	120.01	74.6	67.2724
P2688	6225_([M+NH4]+)_TG 62:12_C65H102O6	([M+NH4]+)	TG 62:12	C65H102O6	Triacylglycerols	Glycerolipids			17855	triglyceride	2.314e-07	1.10211e-05	8.54872e-15	<1.11E-16	<1.11E-16	3.33067e-16	60.2106	105.552	80.0518	71.0765
P3616	6224_([M+NH4]+)_TG 62:11_C65H104O6	([M+NH4]+)	TG 62:11	C65H104O6	Triacylglycerols	Glycerolipids			17855	triglyceride	5.036e-07	2.19901e-05	<1.11E-16	<1.11E-16	<1.11E-16	<1.11E-16	71.066	139.378	112.938	101.106
P3652	6187_([M+NH4]+)_TG 60:12_C63H98O6	([M+NH4]+)	TG 60:12	C63H98O6	Triacylglycerols	Glycerolipids			17855	triglyceride	6.188e-07	2.49423e-05	4.72583e-11	<1.11E-16	3.66374e-15	1.5099e-13	43.2875	106.768	66.4704	59.043
P3455	6188_([M+NH4]+)_TG 60:13_C63H96O6	([M+NH4]+)	TG 60:13	C63H96O6	Triacylglycerols	Glycerolipids			17855	triglyceride	1.0473e-06	3.91985e-05	0.00246986	3.33067e-16	0.000171322	0.00123838	9.16278	71.1648	17.3439	13.3879
P3889	2134_([M+H]+)_LPC 18:0_C26H54NO7P	([M+H]+)	LPC 18:0	C26H54NO7P	Lyso-Glycerophosphocholines	Glycerophospholipids	64561	lysophosphatidylcholine 18:0	60479	lysophosphatidylcholine	2.2493e-06	7.36344e-05	4.03995e-08	<1.11E-16	5.64794e-10	9.27447e-12	30.1302	98.4023	42.5891	50.8075
P1891	6340_([M+NH4]+)_TG 68:13_C71H112O6	([M+NH4]+)	TG 68:13	C71H112O6	Triacylglycerols	Glycerolipids			17855	triglyceride	2.4803e-06	7.36344e-05	0.00638504	1.24567e-13	0.00222279	0.00309582	7.43829	59.4275	12.218	11.5554
P2827	6264_([M+NH4]+)_TG 64:13_C67H104O6	([M+NH4]+)	TG 64:13	C67H104O6	Triacylglycerols	Glycerolipids			17855	triglyceride	2.5172e-06	7.36344e-05	3.7691e-12	<1.11E-16	2.22045e-16	2.62013e-14	48.2411	101.928	71.7681	62.544
P2400	6377_([M+NH4]+)_TG 70:12_C73H118O6	([M+NH4]+)	TG 70:12	C73H118O6	Triacylglycerols	Glycerolipids			17855	triglyceride	2.5294e-06	7.36344e-05	8.45868e-12	<1.11E-16	<1.11E-16	2.22045e-16	46.6565	112.775	82.8794	72.5281
P2576	6223_([M+NH4]+)_TG 62:10_C65H106O6	([M+NH4]+)	TG 62:10	C65H106O6	Triacylglycerols	Glycerolipids			17855	triglyceride	7.4215e-06	0.000204678	5.96787e-10	6.10623e-14	2.09432e-12	1.52633e-12	38.3319	60.8527	53.7835	54.4164
P3478	6200_([M+NH4]+)_TG 60:8_C63H106O6	([M+NH4]+)	TG 60:8	C63H106O6	Triacylglycerols	Glycerolipids			17855	triglyceride	1.1082e-05	0.000290348	9.26411e-09	1.33227e-15	1.33828e-10	4.54994e-10	32.9899	68.4483	45.4689	43.0215
N3198	4623_([M-H]-)_PI a44:3_C53H97O13P	([M-H]-)	PI a44:3	C53H97O13P	Glycerophosphoinositols	Glycerophospholipids			28874	phosphatidylinositol	1.40475e-05	0.000350518	8.90165e-08	<1.11E-16	1.10405e-08	2.51588e-10	28.5993	84.2746	36.6434	44.2065
P919	6314_([M+NH4]+)_TG 66:8_C69H118O6	([M+NH4]+)	TG 66:8	C69H118O6	Triacylglycerols	Glycerolipids			17855	triglyceride	1.68476e-05	0.000401278	2.32664e-06	2.10942e-15	2.34987e-08	2.24433e-06	22.3045	67.5963	35.1326	26.0142
P1475	6143_([M+NH4]+)_TG 57:8_C60H100O6	([M+NH4]+)	TG 57:8	C60H100O6	Triacylglycerols	Glycerolipids			17855	triglyceride	1.89278e-05	0.000431225	5.91345e-10	7.57172e-14	7.65685e-11	1.21302e-10	38.3498	60.4237	46.5857	45.6655
P3549	3523_([M+H]+)_PC 36e:3 or PC 36p:2_C44H84NO7P	([M+H]+)	PC 36e:3 or PC 36p:2	C44H84NO7P	Glycerophosphocholines	Glycerophospholipids	64537 / 85862	phosphatidylcholine O-36:3 / phosphatidylcholine (P-36:2)			2.14312e-05	0.000457396	0.212614	0.440017	2.1464e-09	0.445659	1.55354	1.64188	39.9189	1.6164
P2036	6300_([M+NH4]+)_TG 66:11_C69H112O6	([M+NH4]+)	TG 66:11	C69H112O6	Triacylglycerols	Glycerolipids			17855	triglyceride	2.18223e-05	0.000457396	0.0143936	2.5019e-11	0.000245411	0.00101498	5.98921	48.8228	16.6252	13.7858
P3582	6147_([M+NH4]+)_TG 58:10_C61H98O6	([M+NH4]+)	TG 58:10	C61H98O6	Triacylglycerols	Glycerolipids	85752	triacylglycerol 58:10	17855	triglyceride	2.3522e-05	0.000474059	8.29984e-10	5.55112e-16	2.32481e-13	1.29907e-12	37.6884	70.4243	58.18	54.7387
P1512	6315_([M+NH4]+)_TG 66:9_C69H116O6	([M+NH4]+)	TG 66:9	C69H116O6	Triacylglycerols	Glycerolipids			17855	triglyceride	3.90125e-05	0.000734113	1.0744e-09	2.66454e-15	7.2643e-12	1.5965e-10	37.1849	67.1571	51.2961	45.1161
P303	6236_([M+NH4]+)_TG 62:6_C65H114O6	([M+NH4]+)	TG 62:6	C65H114O6	Triacylglycerols	Glycerolipids			17855	triglyceride	3.92274e-05	0.000734113	2.07482e-08	5.55112e-15	6.70872e-11	4.63671e-10	31.4232	65.6484	46.8501	42.9837
P3754	3477_([M+H]+)_PC 34a:0_C42H84NO8P	([M+H]+)	PC 34a:0	C42H84NO8P	Glycerophosphocholines	Glycerophospholipids	66855	phosphatidylcholine 34:0	57643	1,2-diacyl-sn-glycero-3-phosphocholine	4.06674e-05	0.000734818	2.98978e-05	1.87406e-13	2.20117e-06	1.54572e-07	17.4243	58.6115	26.053	31.3652
N4515	2512_([M-H]-)_LPG 18:1_C24H47O9P	([M-H]-)	LPG 18:1	C24H47O9P	Lyso-Glycerophosphoglycerols	Glycerophospholipids	85410	1-oleoyl-sn-glycero-3-phosphoglycerol	62747	1-acyl-sn-glycero-3-phosphoglycerol	5.9469e-05	0.00103873	1.07491e-08	<1.11E-16	6.18511e-09	6.76676e-09	32.7008	80.7776	37.8022	37.6225
N5242	2328_([M-H]-)_LPE 20:0_C25H52NO7P	([M-H]-)	LPE 20:0	C25H52NO7P	Lyso-Glycerophosphoethanolamines	Glycerophospholipids	85669	N-icosanoyl-sn-glycero-3-phosphoethanolamine	64574	lysophosphatidylethanolamine	6.84854e-05	0.00115051	1.06235e-06	5.55112e-16	1.95781e-08	1.35818e-07	23.8117	70.3948	35.4977	31.6239
P2311	6312_([M+NH4]+)_TG 66:6_C69H122O6	([M+NH4]+)	TG 66:6	C69H122O6	Triacylglycerols	Glycerolipids			17855	triglyceride	7.026e-05	0.00115051	5.91102e-08	4.96414e-12	1.5007e-10	1.27386e-09	29.3924	52.0576	45.2398	40.9624
N5265	4545_([M-H]-)_PI a36:2_C45H83O13P	([M-H]-)	PI a36:2	C45H83O13P	Glycerophosphoinositols	Glycerophospholipids			28874	phosphatidylinositol	7.39224e-05	0.0011738	0.0452473	6.75043e-09	0.0253915	0.117936	4.0094	37.6273	7.34668	4.27523
N792	3995_([M-H]-)_PE 42a:7_C47H80NO8P	([M-H]-)	PE 42a:7	C47H80NO8P	Glycerophosphoethanolamines	Glycerophospholipids			64612	1,2-diacyl-sn-glycero-3-phosphoethanolamine zwitterion	8.72911e-05	0.00134531	0.0291751	5.91531e-08	0.0899097	0.00325137	4.75725	33.2863	4.8179	11.4574
P2543	6162_([M+NH4]+)_TG 58:8_C61H102O6	([M+NH4]+)	TG 58:8	C61H102O6	Triacylglycerols	Glycerolipids	85754	triacylglycerol 58:8	17855	triglyceride	9.08406e-05	0.00136001	1.55202e-08	6.56364e-13	2.98942e-09	2.46952e-09	31.9871	56.104	39.2564	39.6385
P910	6228_([M+NH4]+)_TG 62:15_C65H96O6	([M+NH4]+)	TG 62:15	C65H96O6	Triacylglycerols	Glycerolipids			17855	triglyceride	0.000102231	0.00148803	0.00906787	7.6098e-12	0.00133836	5.75794e-05	6.80941	51.2032	13.2326	19.5247
P3474	6148_([M+NH4]+)_TG 58:11_C61H96O6	([M+NH4]+)	TG 58:11	C61H96O6	Triacylglycerols	Glycerolipids			17855	triglyceride	0.000109832	0.00155547	0.00264426	3.77731e-10	6.06116e-05	0.000176637	9.03799	43.3937	19.422	17.2828
N864	3994_([M-H]-)_PE 42a:6_C47H82NO8P	([M-H]-)	PE 42a:6	C47H82NO8P	Glycerophosphoethanolamines	Glycerophospholipids	71753	phosphatidylethanolamine 42:6 zwitterion	64612	1,2-diacyl-sn-glycero-3-phosphoethanolamine zwitterion	0.000116938	0.00161252	0.129775	9.92002e-05	0.20094	0.000164469	2.29519	18.4367	3.2095	17.4256
P3399	6276_([M+NH4]+)_TG 64:8_C67H114O6	([M+NH4]+)	TG 64:8	C67H114O6	Triacylglycerols	Glycerolipids			17855	triglyceride	0.000128041	0.00168417	5.33988e-07	6.10652e-11	4.35772e-09	6.89899e-09	25.137	47.0382	38.5026	37.5838
P2310	6313_([M+NH4]+)_TG 66:7_C69H120O6	([M+NH4]+)	TG 66:7	C69H120O6	Triacylglycerols	Glycerolipids			17855	triglyceride	0.000128563	0.00168417	5.39457e-08	2.67897e-13	1.8553e-10	6.94062e-09	29.5696	57.8961	44.8156	37.5717
P3713	6163_([M+NH4]+)_TG 58:9_C61H100O6	([M+NH4]+)	TG 58:9	C61H100O6	Triacylglycerols	Glycerolipids	85753	triacylglycerol 58:9	17855	triglyceride	0.000167952	0.0021465	7.80445e-08	4.03011e-10	7.48636e-10	1.00332e-08	28.854	43.2641	42.0255	36.8347
P2113	6105_([M+NH4]+)_TG 55:8_C58H96O6	([M+NH4]+)	TG 55:8	C58H96O6	Triacylglycerols	Glycerolipids	85839	triacylglycerol 55:8	17855	triglyceride	0.000172701	0.00215465	2.121e-08	1.51627e-10	8.78476e-09	7.88973e-08	31.3805	45.2192	37.1005	32.7102
P1673	5721_([M+NH4]+)_DG 52a:4_C55H100O5	([M+NH4]+)	DG 52a:4	C55H100O5	Diacylglycerols	Glycerolipids			18035	diglyceride	0.00018205	0.00221229	2.92018e-05	1.8377e-06	8.21857e-06	0.000123147	17.4691	26.414	23.4182	18.0043
N2440	7046_([M-H]-)_GM2 (d18:1/24:0)_C73H133N3O26	([M-H]-)	GM2 (d18:1/24:0)	C73H133N3O26	Gangliosides	Sphingolipids			60327	ganglioside GM2	0.000185765	0.00221229	3.57008e-07	2.90818e-11	1.43226e-09	1.05137e-07	25.9138	48.5218	40.728	32.136
P3800	2160_([M+H]+)_LPC 22:4_C30H54NO7P	([M+H]+)	LPC 22:4	C30H54NO7P	Lyso-Glycerophosphocholines	Glycerophospholipids	88953	LysoPC(22:4(7Z,10Z,13Z,16Z))	60479	lysophosphatidylcholine	0.000286284	0.00333362	8.3883e-05	5.3172e-08	1.69298e-08	8.78156e-07	15.4687	33.4995	35.7884	27.8909
P3534	6158_([M+NH4]+)_TG 58:4_C61H110O6	([M+NH4]+)	TG 58:4	C61H110O6	Triacylglycerols	Glycerolipids			17855	triglyceride	0.000311298	0.00354609	0.00198185	5.74088e-06	3.74903e-05	0.0068422	9.56627	24.1358	20.3829	9.96929
N4972	2318_([M-H]-)_LPE 18:0_C23H48NO7P	([M-H]-)	LPE 18:0	C23H48NO7P	Lyso-Glycerophosphoethanolamines	Glycerophospholipids	64576	lysophosphatidylethanolamine 18:0	64574	lysophosphatidylethanolamine	0.000363216	0.00398345	9.22959e-06	4.95618e-10	1.84571e-08	4.20667e-08	19.6646	42.8504	35.6156	33.968
P1434	6277_([M+NH4]+)_TG 64:9_C67H112O6	([M+NH4]+)	TG 64:9	C67H112O6	Triacylglycerols	Glycerolipids			17855	triglyceride	0.000366439	0.00398345	0.000377003	7.10373e-09	2.74692e-06	5.39462e-06	12.6429	37.5253	25.6101	24.2602
N976	7045_([M-H]-)_GM2 (d18:1/24:1)_C73H131N3O26	([M-H]-)	GM2 (d18:1/24:1)	C73H131N3O26	Gangliosides	Sphingolipids	84989		60327	ganglioside GM2	0.000372498	0.00398345	1.58867e-06	1.83911e-10	3.34174e-07	1.49967e-06	23.0376	44.8331	29.8232	26.8205
P3444	6124_([M+NH4]+)_TG 56:8_C59H98O6	([M+NH4]+)	TG 56:8	C59H98O6	Triacylglycerols	Glycerolipids	85748	triacylglycerol 56:8	17855	triglyceride	0.000382338	0.0040069	1.23075e-06	1.50513e-09	4.6528e-08	6.816e-08	23.5285	40.6288	33.7664	33.0028
P3891	2161_([M+H]+)_LPC 22:5_C30H52NO7P	([M+H]+)	LPC 22:5	C30H52NO7P	Lyso-Glycerophosphocholines	Glycerophospholipids	74349	lysophosphatidylcholine 22:5	60479	lysophosphatidylcholine	0.000399495	0.00410462	0.00775968	0.000621352	3.05562e-07	5.05149e-06	7.08811	14.7672	30.0022	24.3917
P1732	6310_([M+NH4]+)_TG 66:4_C69H126O6	([M+NH4]+)	TG 66:4	C69H126O6	Triacylglycerols	Glycerolipids			17855	triglyceride	0.000428549	0.00431845	0.00129181	1.81359e-05	4.97066e-05	0.00496559	10.3542	21.8352	19.8187	10.6104
P3443	6271_([M+NH4]+)_TG 64:3_C67H124O6	([M+NH4]+)	TG 64:3	C67H124O6	Triacylglycerols	Glycerolipids			17855	triglyceride	0.000451647	0.00440573	0.000486963	2.35029e-06	1.34038e-05	0.00101454	12.1649	25.9219	22.4399	13.7866
P3250	3552_([M+H]+)_PC 38a:4_C46H84NO8P	([M+H]+)	PC 38a:4	C46H84NO8P	Glycerophosphocholines	Glycerophospholipids	64526	phosphatidylcholine 38:4	57643	1,2-diacyl-sn-glycero-3-phosphocholine	0.000457532	0.00440573	0.0334985	3.25551e-07	0.0119637	0.000164473	4.52012	29.8755	8.85176	17.4255
P3718	6275_([M+NH4]+)_TG 64:7_C67H116O6	([M+NH4]+)	TG 64:7	C67H116O6	Triacylglycerols	Glycerolipids			17855	triglyceride	0.000462434	0.00440573	3.31037e-09	6.55653e-12	1.11401e-11	4.24496e-11	34.9921	51.5011	50.4409	47.7654
P901	6197_([M+NH4]+)_TG 60:5_C63H112O6	([M+NH4]+)	TG 60:5	C63H112O6	Triacylglycerols	Glycerolipids			17855	triglyceride	0.000515736	0.00482582	0.000183494	8.34069e-06	3.70926e-07	0.000126346	13.993	23.3887	29.6145	17.953
P3733	6812_([M+NH4]+)_18:1 Cholesteryl ester_C45H78O2	([M+NH4]+)	18:1 Cholesteryl ester	C45H78O2	Cholesteryl esters	Sterol Lipids	46898	cholesteryl oleate	17002	cholesterol ester	0.000540699	0.00497064	4.56248e-08	4.77578e-10	2.04197e-08	1.19125e-08	29.8943	42.9246	35.4135	36.4913
P3552	3592_([M+H]+)_PC 40a:5_C48H86NO8P	([M+H]+)	PC 40a:5	C48H86NO8P	Glycerophosphocholines	Glycerophospholipids	64524	phosphatidylcholine 40:5	57643	1,2-diacyl-sn-glycero-3-phosphocholine	0.00061986	0.00560011	0.00547274	7.38714e-05	0.00849432	0.000615731	7.7162	19.0264	9.53672	14.7854
N3625	4097_([M-H]-)_DimethylPE32a:0_C39H78NO8P	([M-H]-)	DimethylPE32a:0	C39H78NO8P	Glycerophosphoethanolamines	Glycerophospholipids			64612	1,2-diacyl-sn-glycero-3-phosphoethanolamine zwitterion	0.000659789	0.00580924	0.00211646	3.6467e-06	1.10446e-06	9.43589e-06	9.44569	25.0434	27.4323	23.142
P3671	3593_([M+H]+)_PC 40a:6_C48H84NO8P	([M+H]+)	PC 40a:6	C48H84NO8P	Glycerophosphocholines	Glycerophospholipids	64431	phosphatidylcholine 40:6	57643	1,2-diacyl-sn-glycero-3-phosphocholine	0.00066518	0.00580924	0.00386602	1.53575e-07	0.00563784	2.90797e-05	8.34569	31.3781	10.3565	20.8909
N1437	7014_([M-H]-)_GM3 (d18:1/16:0)_C57H104N2O21	([M-H]-)	GM3 (d18:1/16:0)	C57H104N2O21	Gangliosides	Sphingolipids	84674	α-Neu5Ac-(2→3)-β-D-Gal-(1→4)-β-D-Glc-(1↔1')-Cer(d18:1/16:0)	79209	α-N-acetylneuraminyl-(2→3)-β-D-galactosyl-(1→4)-β-D-glucosyl-(1↔1)-ceramide	0.00074159	0.00637038	0.00157094	1.08834e-08	2.90661e-05	0.000421304	9.9935	36.6721	20.8919	15.5443
N2659	26_([M-H]-)_FA C18:0_C18H36O2	([M-H]-)	FA C18:0	C18H36O2	Free fatty acids	Fatty Acyls	28842	stearic acid	35366	fatty acid	0.000846077	0.00707466	0.00145845	6.80049e-08	3.44967e-05	0.00180377	10.1304	33.0074	20.5493	12.6358
P3930	2139_([M+H]+)_LPC 19:0_C27H56NO7P	([M+H]+)	LPC 19:0	C27H56NO7P	Lyso-Glycerophosphocholines	Glycerophospholipids			60479	lysophosphatidylcholine	0.00085058	0.00707466	0.104798	5.06004e-05	0.199591	0.26775	2.63096	19.7831	3.22297	2.6354
N4240	2341_([M-H]-)_LPE 22:1_C27H54NO7P	([M-H]-)	LPE 22:1	C27H54NO7P	Lyso-Glycerophosphoethanolamines	Glycerophospholipids			64574	lysophosphatidylethanolamine	0.00088436	0.00724069	0.149565	6.98819e-07	0.0378444	0.234204	2.07668	28.3477	6.54855	2.90312
P2625	6104_([M+NH4]+)_TG 55:7_C58H98O6	([M+NH4]+)	TG 55:7	C58H98O6	Triacylglycerols	Glycerolipids	85840	triacylglycerol 55:7	17855	triglyceride	0.000930013	0.00749733	1.22454e-06	1.30492e-08	1.16016e-07	4.83524e-07	23.5383	36.3091	31.9391	29.0843
P2974	6149_([M+NH4]+)_TG 58:12_C61H94O6	([M+NH4]+)	TG 58:12	C61H94O6	Triacylglycerols	Glycerolipids			17855	triglyceride	0.00096056	0.00762627	0.842147	6.88672e-06	0.543057	0.649208	0.0396601	23.7718	1.22108	0.864005
P1184	6301_([M+NH4]+)_TG 66:12_C69H110O6	([M+NH4]+)	TG 66:12	C69H110O6	Triacylglycerols	Glycerolipids			17855	triglyceride	0.00100813	0.00780945	0.208028	3.7435e-06	0.250411	0.410132	1.58509	24.991	2.7693	1.78255
P3598	6272_([M+NH4]+)_TG 64:4_C67H122O6	([M+NH4]+)	TG 64:4	C67H122O6	Triacylglycerols	Glycerolipids			17855	triglyceride	0.00101344	0.00780945	0.000167632	1.47581e-05	4.75927e-05	6.40279e-05	14.163	22.2474	19.9057	19.3124
P1548	6196_([M+NH4]+)_TG 60:4_C63H114O6	([M+NH4]+)	TG 60:4	C63H114O6	Triacylglycerols	Glycerolipids			17855	triglyceride	0.00107067	0.00813086	0.00116589	3.40052e-05	0.000148552	0.0048393	10.5436	20.578	17.6291	10.662
P3509	6160_([M+NH4]+)_TG 58:6_C61H106O6	([M+NH4]+)	TG 58:6	C61H106O6	Triacylglycerols	Glycerolipids	85757	triacylglycerol 58:6	17855	triglyceride	0.00111401	0.00833916	3.22735e-06	2.59898e-09	1.45124e-08	5.24093e-08	21.6764	39.5363	36.0965	33.5284
P3818	2145_([M+H]+)_LPC 20:1_C28H56NO7P	([M+H]+)	LPC 20:1	C28H56NO7P	Lyso-Glycerophosphocholines	Glycerophospholipids	67057	lysophosphatidylcholine 20:1	60479	lysophosphatidylcholine	0.00115127	0.00849668	0.0612593	1.11291e-06	0.0634729	0.0961455	3.50296	27.4171	5.51428	4.68378
P1929	6339_([M+NH4]+)_TG 68:12_C71H114O6	([M+NH4]+)	TG 68:12	C71H114O6	Triacylglycerols	Glycerolipids			17855	triglyceride	0.00123279	0.00897194	0.17364	4.59493e-06	0.369094	0.17392	1.85123	24.5811	1.99341	3.49832
P933	6233_([M+NH4]+)_TG 62:3_C65H120O6	([M+NH4]+)	TG 62:3	C65H120O6	Triacylglycerols	Glycerolipids			17855	triglyceride	0.0013064	0.00937742	0.00304324	1.17497e-05	0.00226175	0.0116964	8.78136	22.7034	12.1832	8.89694
N497	3938_([M-H]-)_PE 39a:6_C44H76NO8P	([M-H]-)	PE 39a:6	C44H76NO8P	Glycerophosphoethanolamines	Glycerophospholipids			64612	1,2-diacyl-sn-glycero-3-phosphoethanolamine zwitterion	0.00140904	0.00991616	0.0505462	4.87618e-05	0.0203628	0.000237789	3.82325	19.8571	7.78809	16.6883
P313	6061_([M+NH4]+)_TG 53:2_C56H104O6	([M+NH4]+)	TG 53:2	C56H104O6	Triacylglycerols	Glycerolipids	85739	triacylglycerol 53:2	17855	triglyceride	0.0014193	0.00991616	8.16594e-06	1.9834e-05	4.19562e-05	1.60222e-05	19.8986	21.6562	20.1578	22.0831
P3260	6157_([M+NH4]+)_TG 58:3_C61H112O6	([M+NH4]+)	TG 58:3	C61H112O6	Triacylglycerols	Glycerolipids			17855	triglyceride	0.00145052	0.0100009	0.0116234	0.000195316	0.000901522	0.0412072	6.36743	17.0818	14.0229	6.37829
N3500	3953_([M-H]-)_PE 40a:4_C45H82NO8P	([M-H]-)	PE 40a:4	C45H82NO8P	Glycerophosphoethanolamines	Glycerophospholipids	71744	phosphatidylethanolamine 40:4 zwitterion	64612	1,2-diacyl-sn-glycero-3-phosphoethanolamine zwitterion	0.00147557	0.0100415	0.101042	8.71102e-06	0.0733084	0.000443015	2.68901	23.3018	5.22616	15.4438
P3007	6121_([M+NH4]+)_TG 56:5_C59H104O6	([M+NH4]+)	TG 56:5	C59H104O6	Triacylglycerols	Glycerolipids	85751	triacylglycerol 56:5	17855	triglyceride	0.00170996	0.0114025	5.26143e-07	4.5869e-09	8.684e-10	6.05119e-08	25.1655	38.4001	41.7287	33.2409
P3173	6120_([M+NH4]+)_TG 56:4_C59H106O6	([M+NH4]+)	TG 56:4	C59H106O6	Triacylglycerols	Glycerolipids	85842	triacylglycerol 56:4	17855	triglyceride	0.00172265	0.0114025	0.000128862	1.53978e-05	5.02743e-05	0.000346899	14.6584	22.1626	19.796	15.933
P3875	3594_([M+H]+)_PC 40a:7_C48H82NO8P	([M+H]+)	PC 40a:7	C48H82NO8P	Glycerophosphocholines	Glycerophospholipids	64521	phosphatidylcholine 40:7	57643	1,2-diacyl-sn-glycero-3-phosphocholine	0.00174083	0.0114025	0.00553897	0.000694583	0.0105453	0.0184534	7.69449	14.5444	9.10416	7.98502
P3871	2146_([M+H]+)_LPC 20:2_C28H54NO7P	([M+H]+)	LPC 20:2	C28H54NO7P	Lyso-Glycerophosphocholines	Glycerophospholipids	67056	lysophosphatidylcholine 20:2	60479	lysophosphatidylcholine	0.00179642	0.0116213	0.0504093	1.95156e-05	0.000553048	0.00194141	3.82779	21.6886	15.0001	12.4887
P3737	6119_([M+NH4]+)_TG 56:3_C59H108O6	([M+NH4]+)	TG 56:3	C59H108O6	Triacylglycerols	Glycerolipids	85843	triacylglycerol 56:3	17855	triglyceride	0.00184612	0.0117972	0.00895296	2.30167e-05	0.0022978	0.0175166	6.83219	21.3586	12.1516	8.08921
P1786	6214_([M+NH4]+)_TG 61:3_C64H118O6	([M+NH4]+)	TG 61:3	C64H118O6	Triacylglycerols	Glycerolipids			17855	triglyceride	0.00199007	0.012483	2.06316e-05	8.31397e-06	1.06239e-05	4.22608e-05	18.1301	23.3951	22.9048	20.1433
N2002	7018_([M-H]-)_GM3 (d18:1/18:0)_C59H108N2O21	([M-H]-)	GM3 (d18:1/18:0)	C59H108N2O21	Gangliosides	Sphingolipids	84675	α-Neu5Ac-(2→3)-β-D-Gal-(1→4)-β-D-Glc-(1↔1')-Cer(d18:1/18:0)	79209	α-N-acetylneuraminyl-(2→3)-β-D-galactosyl-(1→4)-β-D-glucosyl-(1↔1)-ceramide	0.00200719	0.012483	0.0290538	0.000174243	8.94914e-05	3.7649e-05	4.76442	17.3101	18.6427	20.3744
P3805	2144_([M+H]+)_LPC 20:0_C28H58NO7P	([M+H]+)	LPC 20:0	C28H58NO7P	Lyso-Glycerophosphocholines	Glycerophospholipids	67058	lysophosphatidylcholine 20:0	60479	lysophosphatidylcholine	0.00202491	0.012483	0.881117	0.00019057	0.00302009	0.00750565	0.0223661	17.131	11.6049	9.7842
P2593	2121_([M+H]+)_LPC 16:0_C24H50NO7P	([M+H]+)	LPC 16:0	C24H50NO7P	Lyso-Glycerophosphocholines	Glycerophospholipids	64563	lysophosphatidylcholine 16:0	60479	lysophosphatidylcholine	0.00227971	0.0138903	0.0606762	0.000334884	0.00066582	0.000460532	3.5188	16.0035	14.629	15.3663
N3465	4287_([M-H]-)_PG a40:8_C46H75O10P	([M-H]-)	PG a40:8	C46H75O10P	Glycerophosphoglycerols	Glycerophospholipids			17517	phosphatidylglycerol	0.00230629	0.0138908	0.803183	8.63665e-05	0.902746	0.304346	0.0621157	18.7138	0.204628	2.37918
P980	6062_([M+NH4]+)_TG 53:3_C56H102O6	([M+NH4]+)	TG 53:3	C56H102O6	Triacylglycerols	Glycerolipids	85738	triacylglycerol 53:3	17855	triglyceride	0.00242574	0.0144442	0.000255139	5.3614e-05	0.000258878	0.000522775	13.374	19.6674	16.5183	15.1127
N4119	894_([M-H]-)_Su (d18:2/C21:1)_C45H83O11NS	([M-H]-)	Su (d18:2/C21:1)	C45H83O11NS	Sulfoglycosphingolipids	Sphingolipids			18318	galactosylceramide sulfate	0.00246919	0.0145377	0.320986	0.000133652	0.265619	0.00106004	0.984923	17.8405	2.65139	13.6989
P1152	6270_([M+NH4]+)_TG 64:2_C67H126O6	([M+NH4]+)	TG 64:2	C67H126O6	Triacylglycerols	Glycerolipids			17855	triglyceride	0.00250865	0.0146059	0.0115338	0.000409549	0.00141009	0.041068	6.38116	15.6009	13.1282	6.38505
P3564	6123_([M+NH4]+)_TG 56:7_C59H100O6	([M+NH4]+)	TG 56:7	C59H100O6	Triacylglycerols	Glycerolipids	85749	triacylglycerol 56:7	17855	triglyceride	0.00255691	0.0147233	5.77654e-08	6.13756e-10	1.34799e-08	3.75593e-08	29.437	42.4228	36.2441	34.1947
P3370	6161_([M+NH4]+)_TG 58:7_C61H104O6	([M+NH4]+)	TG 58:7	C61H104O6	Triacylglycerols	Glycerolipids	85755	triacylglycerol 58:7	17855	triglyceride	0.00266824	0.0151974	9.56531e-05	5.36339e-06	0.000441037	0.000438824	15.2206	24.2718	15.4528	15.4628
N4079	2342_([M-H]-)_LPE 22:2_C27H52NO7P	([M-H]-)	LPE 22:2	C27H52NO7P	Lyso-Glycerophosphoethanolamines	Glycerophospholipids			64574	lysophosphatidylethanolamine	0.00272348	0.0153452	0.0170864	2.24895e-06	0.000336436	0.00293777	5.68748	26.0101	15.9942	11.6602
P1447	6237_([M+NH4]+)_TG 62:7_C65H112O6	([M+NH4]+)	TG 62:7	C65H112O6	Triacylglycerols	Glycerolipids			17855	triglyceride	0.00280036	0.0154758	0.00344116	2.48315e-06	0.000718423	0.00514181	8.55743	25.812	14.4769	10.5407
P3640	3565_([M+H]+)_PC 38e:7 or PC 38p:6_C46H80NO7P	([M+H]+)	PC 38e:7 or PC 38p:6	C46H80NO7P	Glycerophosphocholines	Glycerophospholipids	64539	phosphatidylcholine O-38:7			0.00285094	0.0154758	0.187181	4.11189e-05	0.0016806	0.0331194	1.73967	20.1981	12.7772	6.81527
N4161	4315_([M-H]-)_PG a44:1_C50H97O10P	([M-H]-)	PG a44:1	C50H97O10P	Glycerophosphoglycerols	Glycerophospholipids			17517	phosphatidylglycerol	0.00286373	0.0154758	0.185599	0.00898769	0.305381	0.000658548	1.75221	9.4238	2.37239	14.6509
N3885	3995_([M-H]-)_PE 42a:7_C47H80NO8P	([M-H]-)	PE 42a:7	C47H80NO8P	Glycerophosphoethanolamines	Glycerophospholipids			64612	1,2-diacyl-sn-glycero-3-phosphoethanolamine zwitterion	0.00286479	0.0154758	0.0533759	1.99152e-05	0.0368038	0.00351062	3.73211	21.6481	6.60431	11.3039
P3712	3630_([M+H]+)_PC 42a:8_C50H84NO8P	([M+H]+)	PC 42a:8	C50H84NO8P	Glycerophosphocholines	Glycerophospholipids	85770	phosphatidylcholine 42:8	57643	1,2-diacyl-sn-glycero-3-phosphocholine	0.00291047	0.0155621	0.00495176	2.50472e-05	0.0127587	0.0120418	7.89697	21.1895	8.72308	8.83875
P2174	3615_([M+H]+)_PC 41a:7_C49H84NO8P	([M+H]+)	PC 41a:7	C49H84NO8P	Glycerophosphocholines	Glycerophospholipids			57643	1,2-diacyl-sn-glycero-3-phosphocholine	0.0031717	0.0167876	0.0837067	0.000166442	0.15275	0.123872	2.99142	17.4017	3.75791	4.17701
P3692	6125_([M+NH4]+)_TG 56:9_C59H96O6	([M+NH4]+)	TG 56:9	C59H96O6	Triacylglycerols	Glycerolipids	85747	triacylglycerol 56:9	17855	triglyceride	0.00333425	0.0174715	0.000296397	1.30977e-07	4.95337e-05	8.16714e-05	13.093	31.6965	19.8257	18.8256
P3719	3629_([M+H]+)_PC 42a:7_C50H86NO8P	([M+H]+)	PC 42a:7	C50H86NO8P	Glycerophosphocholines	Glycerophospholipids			57643	1,2-diacyl-sn-glycero-3-phosphocholine	0.00358068	0.018577	0.0846542	0.000426983	0.225794	0.130471	2.9732	15.5175	2.97627	4.07321
P3420	6215_([M+NH4]+)_TG 61:4_C64H116O6	([M+NH4]+)	TG 61:4	C64H116O6	Triacylglycerols	Glycerolipids			17855	triglyceride	0.00362998	0.0186065	1.62776e-05	9.03766e-06	2.43278e-05	2.84202e-05	18.5817	23.2282	21.2478	20.9368
P2024	6253_([M+NH4]+)_TG 63:4_C66H120O6	([M+NH4]+)	TG 63:4	C66H120O6	Triacylglycerols	Glycerolipids			17855	triglyceride	0.00366012	0.0186065	9.3796e-05	3.74067e-05	0.000142603	0.000455636	15.2577	20.3873	17.7109	15.3876
P3325	2106_([M+H]+)_LPC 13:0_C21H44NO7P	([M+H]+)	LPC 13:0	C21H44NO7P	Lyso-Glycerophosphocholines	Glycerophospholipids			60479	lysophosphatidylcholine	0.00369289	0.0186065	0.0152416	0.000961982	0.000181528	0.000320427	5.88833	13.893	17.2282	16.0917
P1032	6081_([M+NH4]+)_TG 54:3_C57H104O6	([M+NH4]+)	TG 54:3	C57H104O6	Triacylglycerols	Glycerolipids	84659	triacylglycerol 54:3	17855	triglyceride	0.003748	0.0187043	0.00269928	7.93944e-05	0.00235484	0.00932673	9.00035	18.8822	12.1026	9.34974
P3111	5651_([M+NH4]+)_DG 47a:10_C50H78O5	([M+NH4]+)	DG 47a:10	C50H78O5	Diacylglycerols	Glycerolipids			18035	diglyceride	0.00387266	0.0191441	0.00381238	3.21211e-06	0.00908834	0.00384342	8.37109	25.2972	9.40153	11.1228
P2187	6232_([M+NH4]+)_TG 62:2_C65H122O6	([M+NH4]+)	TG 62:2	C65H122O6	Triacylglycerols	Glycerolipids			17855	triglyceride	0.00420954	0.0206149	0.000635891	9.00926e-05	0.000284033	0.00156388	11.6679	18.6293	16.3328	12.9212
P3813	2126_([M+H]+)_LPC 16e:0_C24H52NO6P	([M+H]+)	LPC 16e:0	C24H52NO6P	Lyso-Glycerophosphocholines	Glycerophospholipids	64593	lysophosphatidylcholine O-16:0	60479	lysophosphatidylcholine	0.00436648	0.0211855	0.0171351	1.19623e-05	0.0270859	0.00368711	5.68248	22.6675	7.21749	11.2058
P2919	3639_([M+H]+)_PC 42e:7 or PC 42p:6_C50H88NO7P	([M+H]+)	PC 42e:7 or PC 42p:6	C50H88NO7P	Glycerophosphocholines	Glycerophospholipids					0.00481739	0.0230439	4.74438e-05	6.2133e-05	4.49713e-05	0.000113861	16.5476	19.3725	20.019	18.1611
N3778	2330_([M-H]-)_LPE 20:2_C25H48NO7P	([M-H]-)	LPE 20:2	C25H48NO7P	Lyso-Glycerophosphoethanolamines	Glycerophospholipids			64574	lysophosphatidylethanolamine	0.00485023	0.0230439	0.00686517	0.00547225	5.17929e-06	0.0061356	7.30791	10.4161	24.3417	10.1873
N1052	3895_([M-H]-)_PE 36e:2 or PE 36p:1_C41H82NO7P	([M-H]-)	PE 36e:2 or PE 36p:1	C41H80NO7P	Glycerophosphoethanolamines	Glycerophospholipids	71848	phosphatidylethanolamine O-36:2 zwitterion			0.00488144	0.0230439	1.27962e-05	8.58954e-06	2.13158e-05	4.33215e-05	19.0407	23.3299	21.5121	20.0937
P661	6084_([M+NH4]+)_TG 54:6_C57H98O6	([M+NH4]+)	TG 54:6	C57H98O6	Triacylglycerols	Glycerolipids	85876	triacylglycerol 54:6	17855	triglyceride	0.00494626	0.0231414	0.000287457	2.82448e-05	0.000107165	3.00912e-06	13.1504	20.9492	18.2823	25.4277
P3832	6820_([M+NH4]+)_20:4 Cholesteryl ester_C47H76O2	([M+NH4]+)	20:4 Cholesteryl ester	C47H76O2	Cholesteryl esters	Sterol Lipids	82751	cholesteryl arachidonate	17002	cholesterol ester	0.00503091	0.0233292	0.0562354	4.0484e-05	0.130862	0.0611229	3.64507	20.2292	4.06722	5.58974
N1294	4244_([M-H]-)_PG a36:2_C42H79O10P	([M-H]-)	PG a36:2	C42H79O10P	Glycerophosphoglycerols	Glycerophospholipids			17517	phosphatidylglycerol	0.00510575	0.0234685	0.000488751	0.00184909	7.31299e-05	8.63051e-05	12.1581	12.5861	19.0465	18.7152
P3605	3513_([M+H]+)_PC 36a:2_C44H84NO8P	([M+H]+)	PC 36a:2	C44H84NO8P	Glycerophosphocholines	Glycerophospholipids	64433	phosphatidylcholine 36:2	57643	1,2-diacyl-sn-glycero-3-phosphocholine	0.00543113	0.0247471	0.00557383	4.80233e-06	0.0121319	0.00597094	7.68317	24.4928	8.82383	10.2417
P2997	3515_([M+H]+)_PC 36a:4_C44H80NO8P	([M+H]+)	PC 36a:4	C44H80NO8P	Glycerophosphocholines	Glycerophospholipids	64520	phosphatidylcholine 36:4	57643	1,2-diacyl-sn-glycero-3-phosphocholine	0.00560824	0.0253338	0.537967	0.0650006	0.808284	0.00122152	0.37932	5.46672	0.425684	13.4153
P3837	2162_([M+H]+)_LPC 22:6_C30H50NO7P	([M+H]+)	LPC 22:6	C30H50NO7P	Lyso-Glycerophosphocholines	Glycerophospholipids	64567	lysophosphatidylcholine 22:6	60479	lysophosphatidylcholine	0.00574156	0.0256756	0.0349217	0.000550142	0.00211445	0.00121451	4.449	15.0107	12.3179	13.4268
P1535	6139_([M+NH4]+)_TG 57:4_C60H108O6	([M+NH4]+)	TG 57:4	C60H108O6	Triacylglycerols	Glycerolipids			17855	triglyceride	0.00582935	0.0256756	0.00168758	0.000501274	0.000986569	0.00721816	9.86167	15.1967	13.8426	9.86231
P2807	2148_([M+H]+)_LPC 20:4_C28H50NO7P	([M+H]+)	LPC 20:4	C28H50NO7P	Lyso-Glycerophosphocholines	Glycerophospholipids	64568	lysophosphatidylcholine 20:4	60479	lysophosphatidylcholine	0.00583091	0.0256756	0.301004	0.000902308	0.0193727	0.0118499	1.06974	14.0211	7.88778	8.87087
N3916	4097_([M-H]-)_DimethylPE32a:0_C39H78NO8P	([M-H]-)	DimethylPE32a:0	C39H78NO8P	Glycerophosphoethanolamines	Glycerophospholipids			64612	1,2-diacyl-sn-glycero-3-phosphoethanolamine zwitterion	0.00596861	0.0260629	0.0231557	0.00079119	0.0119384	9.32074e-05	5.15678	14.2839	8.85599	18.5614
P3937	750_([M+H]+)_SM (d18:2/C24:1)_C47H91N2O6P	([M+H]+)	SM (d18:2/C24:1)	C47H91N2O6P	Sphingomyelins	Sphingolipids	72535	sphingomyelin 42:3	64583	sphingomyelin	0.00620681	0.0268791	0.130714	5.85703e-05	0.0885793	0.0237718	2.28401	19.4906	4.84771	7.47851
P1816	6103_([M+NH4]+)_TG 55:6_C58H100O6	([M+NH4]+)	TG 55:6	C58H100O6	Triacylglycerols	Glycerolipids	85744	triacylglycerol 55:6	17855	triglyceride	0.00634386	0.0272474	1.65836e-06	2.0668e-07	2.62711e-07	7.3425e-07	22.955	30.7842	30.3044	28.2488
N759	3954_([M-H]-)_PE 40a:5_C45H80NO8P	([M-H]-)	PE 40a:5	C45H80NO8P	Glycerophosphoethanolamines	Glycerophospholipids	71745	phosphatidylethanolamine 40:5 zwitterion	64612	1,2-diacyl-sn-glycero-3-phosphoethanolamine zwitterion	0.00663884	0.0280569	0.678507	0.000175485	0.803939	0.671722	0.171811	17.2959	0.436464	0.795822
P3112	5568_([M+NH4]+)_DG 40a:7_C43H70O5	([M+NH4]+)	DG 40a:7	C43H70O5	Diacylglycerols	Glycerolipids	85708	diacylglycerol 40:7	18035	diglyceride	0.00663941	0.0280569	0.000471057	0.000134896	0.000323889	0.00102004	12.2269	17.822	16.0702	13.7758
P3790	3449_([M+H]+)_PC 32a:0_C40H80NO8P	([M+H]+)	PC 32a:0	C40H80NO8P	Glycerophosphocholines	Glycerophospholipids	66850	phosphatidylcholine 32:0	57643	1,2-diacyl-sn-glycero-3-phosphocholine	0.00677371	0.0283954	0.0792857	0.00152105	0.0272316	0.000193901	3.07948	12.9767	7.20675	17.0963
N4693	2372_([M-H]-)_LPE p16:0 or o16:1_C21H44NO6P	([M-H]-)	LPE p16:0 or o16:1	C21H44NO6P	Lyso-Glycerophosphoethanolamines	Glycerophospholipids			64574	lysophosphatidylethanolamine	0.00698458	0.029047	0.0540071	0.00037526	0.00340849	0.0604315	3.71248	15.7758	11.363	5.61249
P3915	3497_([M+H]+)_PC 35a:4_C43H78NO8P	([M+H]+)	PC 35a:4	C43H78NO8P	Glycerophosphocholines	Glycerophospholipids			57643	1,2-diacyl-sn-glycero-3-phosphocholine	0.00720283	0.0297188	0.0806218	0.00182779	0.0420596	0.000217398	3.05232	12.6093	6.33733	16.8676
N3590	5180_([M-H]-)_PS p36:4_C42H74NO9P	([M-H]-)	PS p36:4	C42H74NO9P	Glycerophosphoserines	Glycerophospholipids			18303	phosphatidyl-L-serine	0.00739351	0.0302672	0.000373831	0.00136432	0.000883841	0.00127903	12.6587	13.1942	14.0625	13.3233
P3316	3461_([M+H]+)_PC 33a:0_C41H82NO8P	([M+H]+)	PC 33a:0	C41H82NO8P	Glycerophosphocholines	Glycerophospholipids			57643	1,2-diacyl-sn-glycero-3-phosphocholine	0.00770763	0.0313085	0.000894067	2.04495e-05	0.00163016	0.000262577	11.035	21.5951	12.8382	16.4899
P3876	722_([M+H]+)_SM (d18:1/C18:0)_C41H83N2O6P	([M+H]+)	SM (d18:1/C18:0)	C41H83N2O6P	Sphingomyelins	Sphingolipids	72518	sphingomyelin 36:1	64583	sphingomyelin	0.00800573	0.0322692	0.0321354	0.000630437	0.000599608	0.00136719	4.59126	14.7382	14.8385	13.19
P3573	6024_([M+NH4]+)_TG 51:3_C54H98O6	([M+NH4]+)	TG 51:3	C54H98O6	Triacylglycerols	Glycerolipids	85731	triacylglycerol 51:3	17855	triglyceride	0.00814425	0.032577	5.5555e-05	6.25183e-05	8.93233e-05	9.33949e-05	16.2485	19.3601	18.6465	18.5573
P2465	170_([M+H]+)_Cer (d18:1/C24:1)_C42H81O3N	([M+H]+)	Cer (d18:1/C24:1)	C42H81O3N	Ceramides	Sphingolipids	85812	Cer(42:2)	17761	ceramide	0.00862754	0.0342487	0.00765244	0.00040672	0.00363685	0.00241443	7.11306	15.6148	11.2333	12.0526
P3794	3488_([M+H]+)_PC 34e:3 or PC 34p:2_C42H80NO7P	([M+H]+)	PC 34e:3 or PC 34p:2	C42H80NO7P	Glycerophosphocholines	Glycerophospholipids	85861	phosphatidylcholine (P-34:2)			0.00878924	0.0346283	0.000557118	0.000546402	0.00157171	0.0020366	11.9141	15.0243	12.9112	12.393
P2996	6176_([M+NH4]+)_TG 59:3_C62H114O6	([M+NH4]+)	TG 59:3	C62H114O6	Triacylglycerols	Glycerolipids			17855	triglyceride	0.0093809	0.0366835	0.000150428	0.000194849	0.000210537	0.000278749	14.3668	17.0866	16.9317	16.3704
P3409	5569_([M+NH4]+)_DG 40a:8_C43H68O5	([M+NH4]+)	DG 40a:8	C43H68O5	Diacylglycerols	Glycerolipids	87227	diacylglycerol 40:8	18035	diglyceride	0.00950017	0.0368747	0.0014172	7.1082e-05	0.000946777	0.00334837	10.1833	19.1034	13.9249	11.3986
N4301	3916_([M-H]-)_PE 38a:2_C43H82NO8P // 4103_([M-H]-)_DimethylPE36a:2_C43H82NO8P	([M-H]-)	PE 38a:2 or DimethylPE36a:2	C43H82NO8P	Glycerophosphoethanolamines	Glycerophospholipids	71735	phosphatidylethanolamine 38:2 zwitterion	64612	1,2-diacyl-sn-glycero-3-phosphoethanolamine zwitterion	0.00968015	0.0372971	0.0422313	0.00610989	0.0115243	1.99609e-05	4.12591	10.1957	8.92659	21.6435
P1132	6234_([M+NH4]+)_TG 62:4_C65H118O6	([M+NH4]+)	TG 62:4	C65H118O6	Triacylglycerols	Glycerolipids			17855	triglyceride	0.0101913	0.0389799	9.2222e-05	0.000152502	0.000108455	8.3987e-05	15.2896	17.5767	18.2583	18.7697
N4876	3971_([M-H]-)_PE 41a:3_C46H86NO8P	([M-H]-)	PE 41a:3	C46H86NO8P	Glycerophosphoethanolamines	Glycerophospholipids			64612	1,2-diacyl-sn-glycero-3-phosphoethanolamine zwitterion	0.0104936	0.0398454	0.00131342	2.35599e-05	0.000236485	0.000221138	10.3236	21.3119	16.6993	16.8334
N4993	2340_([M-H]-)_LPE 22:0_C27H56NO7P	([M-H]-)	LPE 22:0	C27H56NO7P	Lyso-Glycerophosphoethanolamines	Glycerophospholipids			64574	lysophosphatidylethanolamine	0.0105727	0.0398567	0.995181	0.00360567	0.00647418	0.0478652	3.64727e-05	11.2505	10.0799	6.07873
N4921	3955_([M-H]-)_PE 40a:6_C45H78NO8P	([M-H]-)	PE 40a:6	C45H78NO8P	Glycerophosphoethanolamines	Glycerophospholipids	71746	phosphatidylethanolamine 40:6 zwitterion	64612	1,2-diacyl-sn-glycero-3-phosphoethanolamine zwitterion	0.0106916	0.040017	0.0606071	0.00180971	0.0354966	0.000597455	3.52069	12.6292	6.67664	14.8457
P1841	3590_([M+H]+)_PC 40a:3_C48H90NO8P	([M+H]+)	PC 40a:3	C48H90NO8P	Glycerophosphocholines	Glycerophospholipids	66863	phosphatidylcholine 40:3	57643	1,2-diacyl-sn-glycero-3-phosphocholine	0.0109198	0.0405813	0.666594	0.00100004	0.0311302	0.482076	0.185612	13.8154	6.93915	1.45931
N1383	3955_([M-H]-)_PE 40a:6_C45H78NO8P	([M-H]-)	PE 40a:6	C45H78NO8P	Glycerophosphoethanolamines	Glycerophospholipids	71746	phosphatidylethanolamine 40:6 zwitterion	64612	1,2-diacyl-sn-glycero-3-phosphoethanolamine zwitterion	0.0110712	0.0408543	0.0560666	0.00220184	0.131219	0.0206672	3.65008	12.2369	4.06178	7.75842
N4816	3956_([M-H]-)_PE 40a:7_C45H76NO8P	([M-H]-)	PE 40a:7	C45H76NO8P	Glycerophosphoethanolamines	Glycerophospholipids	91054	phosphatidylethanolamine 40:7 zwitterion	64612	1,2-diacyl-sn-glycero-3-phosphoethanolamine zwitterion	0.0114096	0.0418041	0.428433	0.00676544	0.0264079	3.65655e-05	0.627069	9.99186	7.26818	20.4328
P3606	3535_([M+H]+)_PC 37a:6_C45H78NO8P	([M+H]+)	PC 37a:6	C45H78NO8P	Glycerophosphocholines	Glycerophospholipids			57643	1,2-diacyl-sn-glycero-3-phosphocholine	0.0114881	0.0418041	0.0328045	0.00118217	0.0264593	0.000560401	4.55595	13.4808	7.26429	14.9737
N5164	838_([M-H]-)_Su (d18:1/C16:1)_C40H75O11NS	([M-H]-)	Su (d18:1/C16:1)	C40H75O11NS	Sulfoglycosphingolipids	Sphingolipids			18318	galactosylceramide sulfate	0.011898	0.0428567	0.248142	0.00125382	0.180565	0.283857	1.33373	13.3631	3.42333	2.51857
N4759	3896_([M-H]-)_PE 36e:3 or PE 36p:2_C41H78NO7P	([M-H]-)	PE 36e:3 or PE 36p:2	C41H78NO7P	Glycerophosphoethanolamines	Glycerophospholipids	71849	phosphatidylethanolamine O-36:3 zwitterion			0.011941	0.0428567	0.00117946	0.000445711	0.0051064	0.00299442	10.5223	15.4317	10.5545	11.622
N4672	4519_([M-H]-)_PI a32:1_C41H77O13P	([M-H]-)	PI a32:1	C41H77O13P	Glycerophosphoinositols	Glycerophospholipids			28874	phosphatidylinositol	0.0121537	0.0433235	0.139804	0.000132648	0.0716467	0.296204	2.18011	17.8556	5.27202	2.43342
P3437	3510_([M+H]+)_PC 35e:7 or PC 35p:6_C43H74NO7P	([M+H]+)	PC 35e:7 or PC 35p:6	C43H74NO7P	Glycerophosphocholines	Glycerophospholipids					0.0125947	0.0444201	0.324123	0.000559663	0.0945908	0.490662	0.972238	14.9764	4.71639	1.424
P3177	3591_([M+H]+)_PC 40a:4_C48H88NO8P	([M+H]+)	PC 40a:4	C48H88NO8P	Glycerophosphocholines	Glycerophospholipids	66862	phosphatidylcholine 40:4	57643	1,2-diacyl-sn-glycero-3-phosphocholine	0.0126627	0.0444201	0.000495669	3.09753e-05	0.00196096	0.0019166	12.1319	20.7646	12.4686	12.5144
P3487	735_([M+H]+)_SM (d18:1/C24:1)_C47H93N2O6P	([M+H]+)	SM (d18:1/C24:1)	C47H93N2O6P	Sphingomyelins	Sphingolipids	72534	sphingomyelin 42:2	64583	sphingomyelin	0.0127157	0.0444201	0.507946	0.00128356	0.268565	0.0440508	0.438296	13.3162	2.62932	6.24483
P2621	6808_([M+NH4]+)_16:2 Cholesteryl ester_C43H72O2	([M+NH4]+)	16:2 Cholesteryl ester	C43H72O2	Cholesteryl esters	Sterol Lipids	89566	CE(16:2)	17002	cholesterol ester	0.0130077	0.0451392	0.0771035	0.00054865	0.0108604	0.00646618	3.12492	15.0161	9.04527	10.0823
P396	6138_([M+NH4]+)_TG 57:3_C60H110O6	([M+NH4]+)	TG 57:3	C60H110O6	Triacylglycerols	Glycerolipids			17855	triglyceride	0.0133594	0.0459561	0.0122149	0.00506747	0.00336832	0.0432531	6.27941	10.5698	11.3867	6.28137
N5042	4532_([M-H]-)_PI a34:2_C43H79O13P	([M-H]-)	PI a34:2	C43H79O13P	Glycerophosphoinositols	Glycerophospholipids			28874	phosphatidylinositol	0.0134185	0.0459561	0.125512	0.00323597	0.290091	0.117316	2.34716	11.4669	2.47512	4.28577
P603	6213_([M+NH4]+)_TG 61:2_C64H120O6	([M+NH4]+)	TG 61:2	C64H120O6	Triacylglycerols	Glycerolipids			17855	triglyceride	0.0138097	0.0468906	0.00306733	0.000983722	0.00547606	0.0121254	8.76698	13.8483	10.4147	8.8249
P1974	6085_([M+NH4]+)_TG 54:7_C57H96O6	([M+NH4]+)	TG 54:7	C57H96O6	Triacylglycerols	Glycerolipids	85740	triacylglycerol 54:7	17855	triglyceride	0.0138703	0.0468906	0.0290283	0.00027844	0.0115725	0.00691235	4.76593	16.3726	8.91824	9.94889
N2658	3918_([M-H]-)_PE 38a:4_C43H78NO8P	([M-H]-)	PE 38a:4	C43H78NO8P	Glycerophosphoethanolamines	Glycerophospholipids	71737	phosphatidylethanolamine 38:4 zwitterion	64612	1,2-diacyl-sn-glycero-3-phosphoethanolamine zwitterion	0.0139766	0.046947	0.382371	0.0148639	0.579356	0.00547757	0.763064	8.41764	1.09168	10.4142
P3906	6826_([M+NH4]+)_22:6 Cholesteryl ester_C49H76O2	([M+NH4]+)	22:6 Cholesteryl ester	C49H76O2	Cholesteryl esters	Sterol Lipids	74102	cholesteryl (4Z,7Z,10Z,13Z,16Z,19Z)-docosahexaenoate	17002	cholesterol ester	0.014248	0.0472357	0.00560983	9.48322e-05	0.018616	0.0114193	7.67155	18.5268	7.96747	8.94491
P2876	3655_([M+H]+)_PC 44a:5_C52H94NO8P	([M+H]+)	PC 44a:5	C52H94NO8P	Glycerophosphocholines	Glycerophospholipids	66974	phosphatidylcholine 44:5	57643	1,2-diacyl-sn-glycero-3-phosphocholine	0.0142954	0.0472357	0.28859	0.00215962	0.00311785	0.00132761	1.12619	12.2756	11.5412	13.2487
P2725	6379_([M+NH4]+)_TG 70:14_C73H114O6	([M+NH4]+)	TG 70:14	C73H114O6	Triacylglycerols	Glycerolipids			17855	triglyceride	0.014333	0.0472357	0.00939555	0.000360707	0.0326641	0.0149183	6.74605	15.8549	6.84296	8.41034
P3896	3572_([M+H]+)_PC 39a:4_C47H86NO8P	([M+H]+)	PC 39a:4	C47H86NO8P	Glycerophosphocholines	Glycerophospholipids			57643	1,2-diacyl-sn-glycero-3-phosphocholine	0.0150124	0.0491655	0.392563	0.0006331	0.684342	0.230669	0.730988	14.7298	0.758595	2.93354
